# Supplementary material for: The effect of habitual and experimental antiperspirant and deodorant product use on the armpit microbiome
Source: PeerJ. 2016 Feb 2;4:e1605. doi: 10.7717/peerj.1605 (PMC4741080; doi:10.7717/peerj.1605)
Supplement: Table S2 [file peerj-04-1605-s002.xlsx]

## Sheet: Sheet1
Supplemental Table 2: Randomly chosen armpit for sequence analysis
Participant	Armpit Used For Analyses
A	right
B	left
C	right
D	left
F	right
G	left
H	right
I	right
K	left
L	right
M	left
N	right
O	right
P	left
Q	left
R	left
T	left
